# Supplementary material for: Silver Nanoparticle Chains for Ultra-Long-Range Plasmonic Waveguides for Nd3+ Fluorescence
Source: Nanomaterials (Basel). 2022 Dec 3;12(23):4296. doi: 10.3390/nano12234296 (PMC9737231; doi:10.3390/nano12234296)
Supplement: Supplementary file 1 [file nanomaterials-12-04296-s001.zip]

Archive with 1 entries (1 files):
- nanomaterials-2074620-supplementary.pdf
